# Supplementary material for: Syzygium pyneei (Myrtaceae), a new critically endangered endemic species from Mauritius
Source: PhytoKeys. 2015 Feb 5;(46):61–6. doi: 10.3897/phytokeys.46.9039 (PMC4391957; doi:10.3897/phytokeys.46.9039)
Supplement: XML Treatment for Syzygium pyneei [file phytokeys.46.9039-treatment1.xml]

<!DOCTYPE tp:taxon-treatment
  PUBLIC "-//TaxonX//DTD Taxonomic Treatment Publishing DTD v0 20100105//EN" "tax-treatment-NSO.dtd">
<tp:taxon-treatment xmlns:tp="http://www.plazi.org/taxpub"><tp:treatment-meta><kwd-group><label>Taxon classification</label><kwd><named-content content-type="kingdom">Plantae</named-content></kwd><kwd><named-content content-type="order">Myrtales</named-content></kwd><kwd><named-content content-type="family">Myrtaceae</named-content></kwd></kwd-group><mixed-citation publication-type="journal"><person-group><name><surname>Byng</surname><given-names>James W.</given-names></name><name><surname>Florens</surname><given-names>F. B. Vincent</given-names></name><name><surname>Baider</surname><given-names>Cláudia</given-names></name></person-group><article-title><italic><tp:taxon-name><tp:taxon-name-part taxon-name-part-type="genus">Syzygium</tp:taxon-name-part> <tp:taxon-name-part taxon-name-part-type="species">pyneei</tp:taxon-name-part></tp:taxon-name></italic> (<tp:taxon-name><tp:taxon-name-part taxon-name-part-type="family">Myrtaceae</tp:taxon-name-part></tp:taxon-name>), a new critically endangered endemic species from Mauritius</article-title><source>PhytoKeys</source><day>5</day><month>2</month><year>2015</year><volume>2015</volume><issue>46</issue><fpage>61</fpage><lpage>66</lpage><pub-id pub-id-type="doi">10.3897/phytokeys.46.9039</pub-id></mixed-citation></tp:treatment-meta><tp:nomenclature><tp:taxon-name>
                        <tp:taxon-name-part taxon-name-part-type="genus">Syzygium</tp:taxon-name-part>
                        <tp:taxon-name-part taxon-name-part-type="species">pyneei</tp:taxon-name-part>
                        <object-id xmlns:xlink="http://www.w3.org/1999/xlink" content-type="ipni" xlink:type="simple">urn:lsid:ipni.org:names:77145080-1</object-id>
                    </tp:taxon-name><tp:taxon-authority>Byng, V. Florens &amp; Baider</tp:taxon-authority><tp:taxon-status xmlns:xlink="http://www.w3.org/1999/xlink" xlink:type="simple">sp. nov.</tp:taxon-status><xref ref-type="fig" rid="F1">Figures 1</xref><xref ref-type="fig" rid="F2">, 2</xref></tp:nomenclature><tp:treatment-sec sec-type="Type"><title>Type.</title><p>Mauritius, Mondrain Reserve, 30–35 m from main gate on left of path at <named-content xmlns:xlink="http://www.w3.org/1999/xlink" content-type="dwc:verbatimCoordinates" xlink:type="simple">20°19.597'S; 57°27.241'E</named-content>, 24 Nov 2006, G. D’Argent &amp; K. Pynee MAU 25014 (holotype: MAU! [MAU 0014027; spirit MAU 0014029 fl.buds, fl.]).</p></tp:treatment-sec><tp:treatment-sec sec-type="Diagnosis"><title>Diagnosis.</title><p>A cauliflorous species with relatively large flowers (&gt; 2 cm long), light green to cream hypanthium, light pink stamens, short, thick petioles (4–8 mm long), and round, cuneate or sub-cordate to cordate leaf bases. The species could be confused with <italic><tp:taxon-name><tp:taxon-name-part taxon-name-part-type="genus">Syzygium</tp:taxon-name-part> <tp:taxon-name-part taxon-name-part-type="species">mauritianum</tp:taxon-name-part></tp:taxon-name></italic> but differs in the usually longer petioles, the variable leaf base and light green to cream hypanthium. <italic><tp:taxon-name><tp:taxon-name-part taxon-name-part-type="genus">Syzygium</tp:taxon-name-part> <tp:taxon-name-part taxon-name-part-type="species">pyneei</tp:taxon-name-part></tp:taxon-name></italic> could also be confused with <italic><tp:taxon-name><tp:taxon-name-part taxon-name-part-type="genus">Syzygium</tp:taxon-name-part> <tp:taxon-name-part taxon-name-part-type="species">cymosum</tp:taxon-name-part></tp:taxon-name></italic> but differs from the latter species in the light green hypanthium, sepals 4–5 mm long and coriaceous leaves.</p></tp:treatment-sec><tp:treatment-sec sec-type="Description"><title>Description.</title><p>Glabrous shrub to 3.5 m; bark grey to sometimes creamy-pink; branchlets terete, grey to reddish-brown. <italic>Leaves</italic> drying pale green above, light brown below; coriaceous, 10‒15 × 4.5‒9 cm, elliptic, oval-elliptic or oblong-elliptic, base round, cuneate or sub-cordate to cordate, apex acute to shortly acuminate, margin flat; 10‒18 secondary vein pairs, 3–16 mm apart, prominent on both sides, tertiary veins few, faint; inner intramarginal vein 2–4 mm from leaf margin, outer intramarginal faint, 1–2 mm from leaf margin; petiole 4‒8 mm long, robust, green when young, reddish-brown when old, 2–3 mm diameter. <italic>Inflorescences</italic> cauliflorous, ca. 6 cm long, axes terete, flowers up to 6, in clusters of 1–3; bracts and bracteoles deltoid, ca. 2 mm long, caducous. <italic>Flowers</italic> ca. 2 cm long; pseudostalk ca. 2 mm long; hypanthium 12–13 × 7–11 mm, pyriform, light green to cream; sepals 4–5 × 2–3 mm, obtusely triangular or obtuse; petals 8–9 × ca. 6 mm, orbicular; stamens 12‒15 mm long, light pink; anthers ca. 1 mm; ovules few per locule; style 7‒18 mm long. <italic>Fruits</italic> pyriform, 20 mm long × larger diameter 15.8‒19.3 mm and smaller diameter (near calyx disc) 12.5‒14 mm; colour not recorded, surface with few hairs. <italic>Seeds</italic> 1‒2, globular when 1, half-moon shape when 2; 11.2‒11.6 mm × 10.7‒12.3 × 11‒11.5 mm when globular or same height but 10 × 6 mm diameter when half-moon shape, testa bullate; not seen fresh.</p><fig id="F1" position="float" orientation="portrait"><label>Figure 1.</label><caption><p>Vegetative characters. <bold>A</bold> and <bold>B</bold> bark <bold>C</bold> close-up of branchlet <bold>D</bold> lower leaf surface <bold>E</bold> upper leaf surface <bold>F</bold> petioles <bold>G</bold> leaf venation. (<bold>A</bold> and <bold>G</bold> Byng 83; <bold>B–F</bold> Byng 84).</p></caption><graphic xmlns:xlink="http://www.w3.org/1999/xlink" xlink:href="phytokeys-046-061-g001.jpg" position="float" orientation="portrait" xlink:type="simple" id="oo_38276.jpg"/></fig></tp:treatment-sec><tp:treatment-sec sec-type="Flowering and fruiting"><title>Flowering and fruiting.</title><p>The species was reportedly flowering for the first time in about 20 years (G. D’Argent pers. obs.) in November 2006. By 1 December 2006 most flowers (80%) were found on the ground and a few fruits were collected on 19 January 2007 after several visits monitoring the population.</p><fig id="F2" position="float" orientation="portrait"><label>Figure 2.</label><caption><p>Floral and fruit characters. <bold>A</bold> and <bold>B</bold> Sole recorded images of flowering event <bold>C</bold> Close-up of dried inflorescence <bold>D</bold> Close-up of two fruits. (<bold>A–C</bold> D’Argent &amp; Pynee MAU 25014; <bold>D</bold> D’Argent &amp; K. Pynee MAU 26448; <bold>A</bold> and <bold>B</bold> courtesy of Kersley Pynee). Scale bar = 1 cm.</p></caption><graphic xmlns:xlink="http://www.w3.org/1999/xlink" xlink:href="phytokeys-046-061-g002.jpg" position="float" orientation="portrait" xlink:type="simple" id="oo_38277.jpg"/></fig><!--PageBreak--></tp:treatment-sec><tp:treatment-sec sec-type="Distribution"><title>Distribution.</title><p>This species is only known from Mauritius, and has not been recorded outside Mondrain Reserve. Only two individuals have been recorded and no seedlings have been seen.</p></tp:treatment-sec><tp:treatment-sec sec-type="Ecology"><title>Ecology.</title><p>This species grows in a ridge forest, not fully exposed to sun and wind, at an elevation of around 520 m.</p><!--PageBreak--></tp:treatment-sec><tp:treatment-sec sec-type="Etymology"><title>Etymology.</title><p><italic><tp:taxon-name><tp:taxon-name-part taxon-name-part-type="genus">Syzygium</tp:taxon-name-part> <tp:taxon-name-part taxon-name-part-type="species">pyneei</tp:taxon-name-part></tp:taxon-name></italic> is named after Kersley Pynee who co-collected the type specimen and is a prominent local botanist.</p></tp:treatment-sec><tp:treatment-sec sec-type="Additional specimens examined"><title>Additional specimens examined.</title><p>MAURITIUS, Mondrain Reserve, 10 Nov 2006, G. D’Argent &amp; K. Pynee MAU 25013 (MAU [0014026]); 01 Dec 2006, G. D’Argent &amp; K. Pynee MAU 26447, fl., (spirit, MAU [0014026]); 19 Jan 2007, G. D’Argent &amp; K. Pynee MAU 26448, fr., (spirit, MAU [0014030]); 31 Mar 2011, J.W. Byng 83 (K, MAU) &amp; 84 (E, MAU).</p></tp:treatment-sec><tp:treatment-sec sec-type="Discussion"><title>Discussion.</title><!--PageBreak--><p><italic><tp:taxon-name><tp:taxon-name-part taxon-name-part-type="genus">Syzygium</tp:taxon-name-part> <tp:taxon-name-part taxon-name-part-type="species">pyneei</tp:taxon-name-part></tp:taxon-name></italic> most closely resembles <italic><tp:taxon-name><tp:taxon-name-part taxon-name-part-type="genus">Syzygium</tp:taxon-name-part> <tp:taxon-name-part taxon-name-part-type="species">cymosum</tp:taxon-name-part></tp:taxon-name></italic> (Lam.) DC., and <italic><tp:taxon-name><tp:taxon-name-part taxon-name-part-type="genus">Syzygium</tp:taxon-name-part> <tp:taxon-name-part taxon-name-part-type="species">mauritianum</tp:taxon-name-part></tp:taxon-name></italic> J. Guého &amp; A.J. Scott, sharing the cauliflorous habit, pinkish flowers and large leaves (≥ 10 cm long). <italic><tp:taxon-name><tp:taxon-name-part taxon-name-part-type="genus">Syzygium</tp:taxon-name-part> <tp:taxon-name-part taxon-name-part-type="species">mauritianum</tp:taxon-name-part></tp:taxon-name></italic> individuals have sessile to very short petioles (0–5 mm long), bright pinkish-red hypanthia, usually very large leaves ((10–)17–30 cm long) and strongly cordate leaf bases, in contrast to the 5–8 mm long petioles, light green to cream hypanthium and round, cuneate or sub-cordate to cordate leaf bases of <italic><tp:taxon-name><tp:taxon-name-part taxon-name-part-type="genus">Syzygium</tp:taxon-name-part> <tp:taxon-name-part taxon-name-part-type="species">pyneei</tp:taxon-name-part></tp:taxon-name></italic>. <xref ref-type="bibr" rid="B5">Scott (1990)</xref> suggested <italic><tp:taxon-name><tp:taxon-name-part taxon-name-part-type="genus">Syzygium</tp:taxon-name-part> <tp:taxon-name-part taxon-name-part-type="species">cymosum</tp:taxon-name-part></tp:taxon-name></italic> was probably extinct on Mauritius, as no specimens had been collected for many years, but extant on La Réunion. Specimens of <italic><tp:taxon-name><tp:taxon-name-part taxon-name-part-type="genus">Syzygium</tp:taxon-name-part> <tp:taxon-name-part taxon-name-part-type="species">pyneei</tp:taxon-name-part></tp:taxon-name></italic> were originally thought to be related to <italic><tp:taxon-name><tp:taxon-name-part taxon-name-part-type="genus">Syzygium</tp:taxon-name-part> <tp:taxon-name-part taxon-name-part-type="species">cymosum</tp:taxon-name-part></tp:taxon-name></italic> when the flowering individual was first seen but <italic><tp:taxon-name><tp:taxon-name-part taxon-name-part-type="genus">Syzygium</tp:taxon-name-part> <tp:taxon-name-part taxon-name-part-type="species">pyneei</tp:taxon-name-part></tp:taxon-name></italic> differs by the light green to cream hypanthium (vs. light pink), sepals 4–5 mm long (vs. ca. 1 mm) and coriaceous leaves (vs. chartaceous).</p><p>In addition, molecular data (Byng unpublished data) suggests <italic><tp:taxon-name><tp:taxon-name-part taxon-name-part-type="genus">Syzygium</tp:taxon-name-part> <tp:taxon-name-part taxon-name-part-type="species">pyneei</tp:taxon-name-part></tp:taxon-name></italic> is most closely related to <italic><tp:taxon-name><tp:taxon-name-part taxon-name-part-type="genus">Syzygium</tp:taxon-name-part> <tp:taxon-name-part taxon-name-part-type="species">guehoi</tp:taxon-name-part></tp:taxon-name></italic>; morphologically both species have several-flowered, cauliflorous inflorescences and are distributed on the western part of the island. However, <italic><tp:taxon-name><tp:taxon-name-part taxon-name-part-type="genus">Syzygium</tp:taxon-name-part> <tp:taxon-name-part taxon-name-part-type="species">pyneei</tp:taxon-name-part></tp:taxon-name></italic> has larger leaves, flowers and fruits and <italic><tp:taxon-name><tp:taxon-name-part taxon-name-part-type="genus">Syzygium</tp:taxon-name-part> <tp:taxon-name-part taxon-name-part-type="species">guehoi</tp:taxon-name-part></tp:taxon-name></italic> are much larger individuals, growing up to 15 m tall with conspicuous red petioles.</p></tp:treatment-sec><tp:treatment-sec sec-type="Conservation status"><title>Conservation status.</title><p>This species is currently known from only two individuals. The population at Mondrain is protected within a private reserve of around 5 ha, which has been cleared of invasive alien plants and fenced against alien deer. Outside the fenced area, which is potential habitat for further individuals, the forest is dominated by alien plants, notably <italic><tp:taxon-name><tp:taxon-name-part taxon-name-part-type="genus">Psidium</tp:taxon-name-part> <tp:taxon-name-part taxon-name-part-type="species">cattleianum</tp:taxon-name-part></tp:taxon-name></italic> Afzel. ex Sabine, the main invader in moist to wet forests of the island and a species known to be very detrimental to native plants on Mauritius (<xref ref-type="bibr" rid="B1">Baider and Florens 2011</xref>; <xref ref-type="bibr" rid="B4">Monty et al. 2013</xref>). The reserve is adjacent to deer grazing lands to the east. <italic><tp:taxon-name><tp:taxon-name-part taxon-name-part-type="genus">Syzygium</tp:taxon-name-part> <tp:taxon-name-part taxon-name-part-type="species">pyneei</tp:taxon-name-part></tp:taxon-name></italic> should be considered Critically Endangered (CR C2a(i,ii); D) according to the IUCN Red List Criteria (<xref ref-type="bibr" rid="B3">IUCN 2001</xref>).</p></tp:treatment-sec><ref-list><ref id="B5"><mixed-citation xmlns:xlink="http://www.w3.org/1999/xlink" xlink:type="simple"><person-group><name name-style="western"><surname>Scott</surname><given-names>AJ</given-names></name></person-group> (<year>1990</year>) <chapter-title>Myrtacées.</chapter-title> In: <person-group><name name-style="western"><surname>Bosser</surname><given-names>J</given-names></name><name name-style="western"><surname>Cadet</surname><given-names>T</given-names></name><name name-style="western"><surname>Guého</surname><given-names>J</given-names></name><name name-style="western"><surname>Marais</surname><given-names>W</given-names></name></person-group> (<role>Eds</role>) <source>Flore des Mascareignes: La Réunion, Maurice, Rodrigues</source><volume>92</volume>. <publisher-name>MSIRI</publisher-name>, <publisher-loc>Port Louis</publisher-loc>, <publisher-name>ORSTOM</publisher-name>, <publisher-loc>Paris</publisher-loc>, <publisher-name>Royal Botanical Gardens</publisher-name>, <publisher-loc>London</publisher-loc>, <size units="page">70 pp</size>.</mixed-citation></ref><ref id="B1"><mixed-citation xmlns:xlink="http://www.w3.org/1999/xlink" xlink:type="simple"><person-group><name name-style="western"><surname>Baider</surname><given-names>C</given-names></name><name name-style="western"><surname>Florens</surname><given-names>FBV</given-names></name></person-group> (<year>2011</year>) <article-title>Control of invasive alien weeds averts imminent plant extinction.</article-title><source>Biological Invasions</source><volume>13</volume>: <fpage>2641</fpage>–<lpage>2646</lpage>. doi: <ext-link ext-link-type="doi" xlink:href="10.1007/s10530-011-9980-3" xlink:type="simple">10.1007/s10530-011-9980-3</ext-link></mixed-citation></ref><ref id="B4"><mixed-citation xmlns:xlink="http://www.w3.org/1999/xlink" xlink:type="simple"><person-group><name name-style="western"><surname>Monty</surname><given-names>MLF</given-names></name><name name-style="western"><surname>Florens</surname><given-names>FBV</given-names></name><name name-style="western"><surname>Baider</surname><given-names>C</given-names></name></person-group> (<year>2013</year>) <article-title>Invasive alien plants elicit reduced production of flowers and fruits in various native forest species on the tropical island of Mauritius (Mascarenes, Indian Ocean).</article-title><source>Tropical Conservation Science</source><volume>6</volume>(<issue>1</issue>): <fpage>35</fpage>–<lpage>49</lpage>.</mixed-citation></ref><ref id="B3"><mixed-citation xmlns:xlink="http://www.w3.org/1999/xlink" xlink:type="simple"><institution xlink:type="simple">IUCN</institution> (<year>2001</year>) <source>IUCN Red List Categories and Criteria, Version 3.1</source>. <publisher-name>IUCN Species Survival Commission</publisher-name>, <publisher-loc>Gland, Switzerland and Cambridge, United Kingdom</publisher-loc>, <fpage>1</fpage>−<lpage>30</lpage>.</mixed-citation></ref></ref-list></tp:taxon-treatment>
